# Supplementary material for: Bovine Serum Albumin as a Platform for Designing Biologically Active Nanocarriers—Experimental and Computational Studies
Source: Int J Mol Sci. 2023 Dec 19;25(1):37. doi: 10.3390/ijms25010037 (PMC10778598; doi:10.3390/ijms25010037)
Supplement: Supplementary file 1 [file ijms-25-00037-s001.zip]

Archive with 1 entries (1 files):
- ijms-2765035-supplementary.pdf
